# Supplementary material for: Determining Equine Influenza Virus Vaccine Efficacy—The Specific Contribution of Strain Versus Other Vaccine Attributes
Source: Vaccines (Basel). 2020 Sep 3;8(3):501. doi: 10.3390/vaccines8030501 (PMC7564743; doi:10.3390/vaccines8030501)
Supplement: Supplementary file 1 [file vaccines-08-00501-s001.zip]

Archive with 1 entries (1 files):
- vaccines-878347-suppl.docx
